# Supplementary material for: Access to Vaccines in Floodplains and Hard-to-Reach Areas of the Brazilian Amazon: The Contribution of Street-Level Bureaucrats and the Use of Social Technologies
Source: Int J Environ Res Public Health. 2025 Apr 25;22(5):680. doi: 10.3390/ijerph22050680 (PMC12111495; doi:10.3390/ijerph22050680)
Supplement: Supplementary file 1 [file ijerph-22-00680-s001.zip]

Archive with 1 entries (1 files):
- ijerph-3462674-supplementary.pdf
